# Supplementary material for: Geospatial variation in co‐occurrence networks of nitrifying microbial guilds
Source: Mol Ecol. 2018 Nov 3;28(2):293–306. doi: 10.1111/mec.14893 (PMC6905385; doi:10.1111/mec.14893)
Supplement: Supplementary file 1 [file MEC-28-293-s001.zip]

Archive with 3 entries (3 files):
- mec14893-sup-0001-Supinfo.pdf
- mec14893-sup-0002-AppendixTable1.xlsx
- mec14893-sup-0003-biom_files.zip
