# Supplementary material for: Geospatial variation in co‐occurrence networks of nitrifying microbial guilds
Source: Mol Ecol. 2018 Nov 3;28(2):293–306. doi: 10.1111/mec.14893 (PMC6905385; doi:10.1111/mec.14893)
Supplement: Supplementary file 1 [file MEC-28-293-s001.zip › mec14893-sup-0002-AppendixTable1.xlsx]

## Sheet: Sheet1
Variable		GPS coordinates (UTM easting-northing)		Soil Bulk density (g/cc)	Clay content (%)	Phosphorous (mg Kg dw soil-1)	Potassium (mg Kg dw soil-1)	Calcium (mg Kg dw soil-1)	Magnesium (mg Kg dw soil-1)	Copper (mg Kg dw soil-1)	pH	Soil dry weight (%)	Ammonia-N (mg 100g dw soil-1)	Nitrate-N (mg 100g dw soil-1)	Total C (%)	Total N (%)	Dissolved organic N (mg 100g dw soil-1)	Dissolved organic C (mg 100g dw soil-1)	C:Nratio	AOB-amoA (copy number g dw soil-1)	AOA (copy number g dw soil-1)	Nitrobacter nxrB (copy number g dw soil-1)	Nitrospira nxrB (copy number g dw soil-1)
Abbreviation	Sample	x_coord	y_coord	SD15	Clay	P	K	Ca	Mg	Cu	pH	DW	NH4N	NO3N	TotC	TotN	DON	DOC	C.N	AOB.DW.SOIL	AOA.DW.SOIL	NIS.DW.SOIL	NIB.DW.SOIL
Southern area	1	1.31419e+06	6.4724e+06	1.46	37.1812	10	13.5	297	40.6	16.1	6.4	78.9	0.64	0.46	1.51	0.233	5.49	50	6.5	1.095e+07	9.88031e+06	3.37628e+07	867874
	2	1.31425e+06	6.47245e+06	1.52	40.3494	4.2	12.5	278	42.9	15.6	6.4	78.3	0.62	0.29	2.22	0.225	4.08	107	9.9	1.68503e+07	1.49361e+07	5.29451e+07	1.35322e+06
	3	1.31408e+06	6.47245e+06	1.53	41.3577	1.4	10	256	54.3	17.9	6	80.2	0.42	0.26	1.85	0.21	2.45	127	8.8	1.05642e+07	1.04223e+07	3.6751e+07	380243
	4	1.31407e+06	6.47262e+06	1.55	39.9748	3.4	12	251	26	14.1	6	80.9	0.65	0.2	1.72	0.203	3.59	50	8.5	1.47792e+07	1.28053e+07	4.6558e+07	678560
	6	1.31421e+06	6.47256e+06	1.58	43.4276	7.4	14	265	43.7	13.6	6.4	81.3	0.51	0.19	1.58	0.225	3.66	12	7	1.2467e+07	1.01245e+07	6.77992e+07	795258
	7	1.31432e+06	6.47253e+06	1.5	43.812	5	12	278	55.4	14.9	6.1	81.9	0.61	0.23	1.52	0.18	5.1	59	8.4	8.54447e+06	1.68712e+07	4.67646e+07	1.19788e+06
	8	1.31416e+06	6.47247e+06	1.6	43.8574	8	18	237	53.5	13.2	6.1	81.6	0.61	0.34	1.83	0.218	4.53	169	8.4	1.18563e+07	8.80986e+06	4.96235e+07	852117
	9	1.31437e+06	6.47261e+06	1.6	28.4018	12.8	9.5	262	24.7	14.5	6.3	82.8	0.67	0.24	1.69	0.18	3.97	165	9.4	8.4952e+06	2.70566e+07	8.63716e+07	1.04652e+06
	11	1.31409e+06	6.47271e+06	1.49	40.1408	5.6	12.5	252	33.7	14.3	7	80.1	0.71	0.33	1.92	0.21	3.98	98	9.1	1.16876e+07	1.2278e+07	3.271e+07	510694
	13	1.3142e+06	6.47277e+06	1.59	28.701	4.7	9.5	233	34.2	15.5	6.2	81.7	0.5	0.18	1.6	0.173	2.53	163	9.3	7.67495e+06	5.14399e+07	8.52431e+07	461362
	14	1.31411e+06	6.4728e+06	1.56	46.8271	2.8	13.5	330	84.6	15.8	6	81.5	0.62	0.14	1.59	0.188	3.93	87	8.5	8.64883e+06	3.15506e+07	5.23593e+07	86449.5
	15	1.31427e+06	6.47273e+06	1.54	33.2285	13.1	14	296	27.7	16.4	6.3	81	0.53	0.2	1.59	0.188	4.02	119	8.5	8.91893e+06	1.93001e+07	9.05562e+07	966766
	16	1.31428e+06	6.47277e+06	1.63	29.1983	10.8	10.5	280	33.6	14.3	6.3	83.1	0.56	0.17	1.36	0.18	4.38	70	7.6	1.03494e+07	4.24939e+07	1.16893e+08	715720
	17	NA	NA	NA	NA	NA	NA	NA	NA	NA	NA	NA	NA	NA	NA	NA	NA	NA	NA	8.78517e+06	3.79506e+07	7.80923e+07	316550
	18	1.31416e+06	6.47289e+06	1.5	22.9284	9.3	8	257	16.2	13.7	6.1	81.8	0.44	0.35	1.9	0.195	3.38	119	9.7	9.90393e+06	4.59157e+07	1.21612e+08	999185
	19	1.31408e+06	6.47288e+06	1.41	38.0552	8	11.5	269	39.9	17.5	5.7	81.5	0.46	0.29	2.11	0.218	3.61	60	9.7	7.44964e+06	3.13439e+07	3.94738e+07	114730
	20	1.3143e+06	6.47281e+06	1.61	41.9244	12.9	21	261	45.2	22.4	6.3	82	0.51	0.26	1.39	0.203	3.99	8	6.9	9.05075e+06	1.78694e+07	6.17137e+07	309901
	21	1.31434e+06	6.47292e+06	1.59	31.1784	11.2	11.5	229	23.1	16.8	6	82.7	0.69	0.23	1.47	0.233	3.87	33	6.3	1.17421e+07	6.01636e+07	7.56014e+07	942756
	22	1.31425e+06	6.47295e+06	1.56	26.0735	10.8	9	208	27.3	15.1	6.2	82.5	0.85	0.17	1.45	0.173	5.27	19	8.4	6.29813e+06	1.88592e+07	5.97659e+07	187714
	23	1.31412e+06	6.47298e+06	1.53	33.1461	7.2	11.5	229	37.2	17.1	5.8	80.8	0.8	0.19	1.9	0.225	6.07	32	8.4	1.17281e+07	2.05274e+07	3.89506e+07	330532
	24	1.31407e+06	6.47303e+06	1.51	36.2075	9.2	14	265	33.8	16	6.1	79.8	0.85	0.2	1.84	0.248	5.04	61	7.4	9.28543e+06	4.74941e+07	1.79589e+07	112272
	25	1.31433e+06	6.47303e+06	1.54	31.3429	15.8	12.5	241	20.8	17.1	6.2	80.8	0.75	0.5	2.09	0.233	5.49	133	9	1.6171e+07	3.65801e+07	7.93751e+07	1.41515e+06
	26	1.31425e+06	6.47305e+06	1.56	40.8013	12.8	16	259	34.8	18.3	6.1	80	0.7	0.48	1.96	0.21	4.49	46	9.3	1.32118e+07	1.29076e+07	5.58271e+07	742802
	28	1.3141e+06	6.47309e+06	1.54	32.8077	6.4	11.5	238	26.1	15.7	5.9	79.5	0.72	0.66	2.38	0.278	5.12	182	8.6	1.15955e+07	4.42592e+07	5.61618e+07	789007
Northern area	29	1.31413e+06	6.47323e+06	1.34	38.7734	12.9	17	280	47.4	16.1	6.1	79.8	0.75	0.27	2.19	0.255	5.33	48	8.6	1.23835e+07	2.68458e+07	7.3527e+07	697430
	31	1.31432e+06	6.47316e+06	1.29	36.0858	23.3	25.5	297	43	13.9	6.2	78.7	1.19	0.41	2.32	0.24	8.8	91	9.7	1.18699e+07	3.74249e+07	6.49584e+07	1.25653e+06
	32	1.31437e+06	6.47315e+06	1.44	36.5581	19.7	20.5	276	45	12.5	6.2	79.1	0.73	0.25	1.95	0.225	5.91	84	8.7	9.35475e+06	2.29925e+07	4.96927e+07	430423
	33	1.31417e+06	6.47329e+06	1.44	37.6468	9.4	20	244	41.9	11	6	79.2	0.55	0.35	1.88	0.218	5.48	82	8.6	1.17649e+07	1.56546e+07	2.53793e+07	262254
	34	1.31424e+06	6.47326e+06	1.34	41.5348	8	25	258	48.5	11.5	6.1	78.2	0.71	0.39	2.1	0.24	4.7	56	8.8	5.65371e+06	2.16369e+07	3.86741e+07	418786
	35	1.31429e+06	6.47325e+06	1.45	37.9631	15.5	26	244	39.6	10.4	6	79.7	0.6	0.38	1.72	0.21	4.73	17	8.2	1.14921e+07	2.55749e+07	5.04682e+07	457667
	36	1.31437e+06	6.47322e+06	1.5	35.9149	5.8	14	225	41.4	9	6.3	80.2	0.5	0.38	1.59	0.218	4.59	31	7.3	6.41257e+06	2.1251e+07	6.07046e+07	216055
	37	1.31424e+06	6.47334e+06	1.46	42.7998	20.2	31.5	309	50.5	13.1	6.1	76.5	0.84	0.19	2.25	0.248	4.32	75	9.1	9.26638e+06	1.52599e+07	4.63945e+07	514176
	38	1.31434e+06	6.47331e+06	1.43	39.7367	22.2	25	302	45	13.2	6.2	77.4	0.95	0.22	2.09	0.218	6.1	70	9.6	1.15154e+07	2.26172e+07	6.83928e+07	884866
	39	1.31431e+06	6.47338e+06	1.45	35.7435	8.1	15.5	259	32.7	10.4	6.2	79	0.63	0.2	1.85	0.263	5.07	52	7	9.34036e+06	4.2611e+07	6.9832e+07	998433
	40	1.31435e+06	6.47337e+06	1.38	40.9605	11.9	25.5	279	43.5	11.5	6.1	78.3	0.68	0.24	1.95	0.225	4.4	89	8.7	1.07125e+07	3.80975e+07	6.15363e+07	1.04033e+06
	41	1.31458e+06	6.47357e+06	1.47	13.6903	18.8	10	158	12.4	4.6	6.2	78.7	0.6	0.57	1.74	0.188	5.12	72	9.3	1.20888e+07	4.26107e+07	7.96089e+07	2.30459e+06
	42	1.3144e+06	6.47344e+06	1.4	39.1862	11.5	17	259	29.2	8.1	6.3	79.1	0.52	0.33	1.59	0.248	3.24	60	6.4	7.96273e+06	1.51699e+07	3.46819e+07	808931
	43	1.31448e+06	6.47347e+06	1.44	38.4606	22	14.5	270	38.6	9.4	6.1	78.4	0.52	0.5	1.95	0.188	3.78	87	10.4	1.0607e+07	3.29565e+07	61329600	1362528
	44	1.31455e+06	6.47351e+06	1.43	41.9469	23.4	18	281	32.7	10.8	6.3	77.8	0.54	0.46	2.16	0.233	5.21	104	9.3	9.18052e+06	3.8374e+07	5.7452e+07	1.25074e+06
	45	1.31466e+06	6.4735e+06	1.49	33.8532	22.8	21.5	270	27.4	12.3	6	79.4	0.66	0.16	1.76	0.218	4.5	72	8.1	1.00698e+07	3.01585e+07	5.77408e+07	505457
	46	1.31453e+06	6.47343e+06	1.52	38.188	18.3	16.5	247	34.2	10.6	6.2	77.5	0.79	0.22	1.91	0.24	6.04	160	8	1.18948e+07	2.40025e+07	4.3157e+07	967007
	47	1.31459e+06	6.47338e+06	1.5	32.8819	15.9	13	218	29.4	10.3	5.9	79.2	0.67	0.15	1.6	0.24	5.02	118	6.7	7.09657e+06	5.52724e+07	5.03881e+07	134301
	48	1.31462e+06	6.47347e+06	1.42	34.7361	24.6	20.5	274	29	12	6.2	78	0.73	0.2	1.98	0.203	4	239	9.8	1.20653e+07	3.29332e+07	5.02843e+07	458471
	49	1.31468e+06	6.47335e+06	1.47	50.6727	16	30	237	73.5	17.9	6.5	78.9	0.47	0.18	1.25	0.165	3.12	196	7.6	5.55099e+06	1.85402e+07	2.44922e+07	262416
	50	1.3145e+06	6.47325e+06	1.43	37.5266	38	28.5	315	41.7	10.9	6.3	79	0.63	0.19	1.59	0.188	4.24	296	8.5	7.59036e+06	3.03263e+07	5.87933e+07	581332
	51	1.31459e+06	6.47332e+06	1.37	35.433	25.9	29.5	284	35.6	12.6	6.2	78.1	1.1	0.2	2.01	0.218	5.46	319	9.2	5.87532e+06	1.88357e+07	1.09241e+08	765080
	52	1.3146e+06	6.47326e+06	1.46	39.6188	27.8	36	303	37.5	11.9	6.5	79.9	0.53	0.23	1.8	0.218	3.91	230	8.3	1.06541e+07	1.94518e+07	6.69697e+07	564734
	53	1.31468e+06	6.47324e+06	1.44	49.1745	18.5	32	296	49.2	18.1	6.5	79.3	0.6	0.38	1.59	0.195	5.99	221	8.2	6.24891e+06	1.62137e+07	42968400	804886
	54	1.31455e+06	6.4731e+06	1.48	33.5698	10.5	15.5	245	26.6	12.1	6.3	79.4	0.57	0.41	1.78	0.203	4.73	250	8.8	8.00462e+06	1.54812e+07	6.02431e+07	807317
	55	1.31457e+06	6.47316e+06	1.47	34.2966	12.6	15.5	253	34.6	11	6.2	79.9	0.47	0.39	1.61	0.195	3.81	209	8.3	6883188	1.85189e+07	5.80232e+07	497820
	56	1.31463e+06	6.47319e+06	1.49	40.1294	19.2	18.5	271	44.5	13	6.3	79.8	0.57	0.44	1.63	0.21	3.84	232	7.8	9.03924e+06	1.54148e+07	6.07138e+07	1.13306e+06
